# Supplementary material for: Drought stress has transgenerational effects on seeds and seedlings in winter oilseed rape (Brassica napus L.)
Source: BMC Plant Biol. 2018 Nov 23;18:297. doi: 10.1186/s12870-018-1531-y (PMC6251133; doi:10.1186/s12870-018-1531-y)
Supplement: Supplementary file 1 — Seed fatty acid composition: Relative amounts of fatty acids in the seeds of 8 diverse winter oilseed rape genotypes cultivated under control and drought stress conditions. Values are means of three replicates + standard errors. Significant differences at p < 0.1′, p < 0.05*, p < 0.01** and p < 0.001***. (XLSX 13 kb) [file 12870_2018_1531_MOESM1_ESM.xlsx]

## Sheet: Tabelle
					Oleic acid	Linoleic acid	Linolenic acid	Palmitic acid	Stearic acid	Eicosenoic acid	Gadoleic acid	Erucic acid	Behenic acid	Palmitoleic acid	Lignoceric acid	Myristic acid
		Alaska	Control		62.29 ± 0.17	18.50 ± 0.13	9.90 ± 0.12	4.45 ± 0.05	1.64 ± 0.03	1.28 ± 0.09	0.66 ± 0.00	0.43 ± 0.17	0.33 ± 0.00	0.38 ± 0.02	0.10 ± 0.01	0.04 ± 0.00
			Stress		57.26 ± 0.37 *	20.87 ± 0.20 ***	10.83 ± 0.26 *	4.75 ± 0.08 *	1.58 ± 0.04	1.87 ± 0.14	0.70 ± 0.01	1.18 ± 0.19	0.38 ± 0.01 *	0.42 ± 0.00 *	0.13 ± 0.00	0.04 ± 0.00 **
		Campari	Control		61.47 ± 0.14	18.09 ± 0.04	10.18 ± 0.09	4.44 ± 0.02	1.93 ± 0.02	1.44 ± 0.09	0.78 ± 0.01	0.71 ± 0.14	0.41 ± 0.00	0.35 ± 0.00	0.15 ± 0.03	0.03 ± 0.00
			Stress		56.61 ± 1.92 '	19.33 ± 0.17 *	10.74 ± 0.12	4.61 ± 0.04	1.78 ± 0.03 *	2.50 ± 0.80	0.84 ± 0.01 '	2.50 ± 1.34	0.47 ± 0.01 **	0.36 ± 0.00	0.22 ± 0.01 **	0.04 ± 0.00
		Hokkai-3Go	Control		21.53 ± 2.20	12.61 ± 0.07	9.45 ± 0.29	3.05 ± 0.13	1.30 ± 0.07	13.53 ± 1.04	0.84 ± 0.03	36.77 ± 2.13	0.51 ± 0.03	0.26 ± 0.01	0.11 ± 0.03	0.03 ± 0.00
			Stress		19.75 ± 1.46	13.08 ± 0.44	10.06 ± 0.49	2.99 ± 0.12	1.19 ± 0.02 '	13.21 ± 0.18	0.79 ± 0.04 '	38.00 ± 2.18	0.51 ± 0.02	0.27 ± 0.01	0.12 ± 0.02	0.04 ± 0.00 '
		Liporta	Control		58.65 ± 2.83	18.27 ± 0.62	9.88 ± 0.10	4.62 ± 0.13	1.80 ± 0.06	2.68 ± 1.32	0.74 ± 0.00	2.51 ± 2.16	0.36 ± 0.00	0.36 ± 0.01	0.10 ± 0.00	0.04 ± 0.00
			Stress		58.88 ± 0.90	19.35 ± 0.36 *	10.32 ± 0.24	4.78 ± 0.03	1.67 ± 0.03 '	2.00 ± 0.42	0.73 ± 0.01	1.34 ± 0.73	0.38 ± 0.00	0.36 ± 0.01	0.13 ± 0.01	0.04 ± 0.00 '
		Musette	Control		58.95 ± 2.21	16.49 ± 0.33	10.37 ± 0.12	4.17 ± 0.01	1.72 ± 0.02	3.78 ± 0.96	0.72 ± 0.01	3.03 ± 1.11	0.35 ± 0.02	0.30 ± 0.01	0.11 ± 0.01	0.03 ± 0.00
			Stress		56.25 ± 3.48	17.74 ± 0.42 *	10.22 ± 0.20	4.43 ± 0.14 '	1.67 ± 0.02	3.50 ± 1.25	0.79 ± 0.01 *	4.47 ± 2.88	0.42 ± 0.02 ***	0.33 ± 0.01 '	0.14 ± 0.01 '	0.03 ± 0.00 *
		NK Nemax	Control		63.32 ± 0.34	17.90 ± 0.12	9.64 ± 0.01	4.56 ± 0.02	1.77 ± 0.03	1.15 ± 0.12	0.68 ± 0.01	0.17 ± 0.14	0.32 ± 0.00	0.38 ± 0.00	0.11 ± 0.02	0.04 ± 0.00
			Stress		57.85 ± 0.30 *	20.54 ± 0.48 ***	10.32 ± 0.12 '	4.96 ± 0.06 **	1.73 ± 0.05	1.75 ± 0.10	0.78 ± 0.02 **	1.01 ± 0.28	0.43 ± 0.02 ***	0.43 ± 0.02 **	0.15 ± 0.01 '	0.05 ± 0.00 ***
		Pollen	Control		60.95 ± 3.09	18.67 ± 0.63	8.55 ± 0.28	4.44 ± 0.12	1.57 ± 0.06	2.40 ± 1.43	0.59 ± 0.01	2.07 ± 2.07	0.29 ± 0.01	0.33 ± 0.02	0.11 ± 0.01	0.04 ± 0.00
			Stress		60.42 ± 0.53	20.58 ± 0.12 ***	8.80 ± 0.40	4.69 ± 0.07 '	1.49 ± 0.05	1.72 ± 0.07	0.63 ± 0.02	0.79 ± 0.14	0.33 ± 0.01 *	0.38 ± 0.00 **	0.14 ± 0.01	0.04 ± 0.00 *
		Zephir	Control		61.82 ± 0.21	18.98 ± 0.16	9.86 ± 0.12	4.40 ± 0.08	1.60 ± 0.04	1.42 ± 0.19	0.61 ± 0.01	0.54 ± 0.19	0.29 ± 0.01	0.34 ± 0.00	0.09 ± 0.01	0.04 ± 0.00
			Stress		59.03 ± 0.94	19.71 ± 0.53	10.77 ± 0.60 *	4.37 ± 0.15	1.53 ± 0.07	1.94 ± 0.30	0.60 ± 0.07	1.27 ± 0.45	0.33 ± 0.01 *	0.34 ± 0.02	0.08 ± 0.02	0.04 ± 0.00
					Values declare the % of total fatty acids in the seed.
					Treatments within genotype significantly different at p<0.1', p<0.05*, p<0.01** and p<0.001***.
