# Supplementary material for: Drought stress has transgenerational effects on seeds and seedlings in winter oilseed rape (Brassica napus L.)
Source: BMC Plant Biol. 2018 Nov 23;18:297. doi: 10.1186/s12870-018-1531-y (PMC6251133; doi:10.1186/s12870-018-1531-y)
Supplement: Supplementary file 3 — Seedling metabolome: Concentrations of different nitrogen compounds, amino acids, sugars and organic acids in seedlings derived from 8 diverse winter oilseed rape genotypes cultivated under control and drought stress conditions. Values are means of three replicates + standard errors. Significant differences at p < 0.1′, p < 0.05*, p < 0.01** and p < 0.001***. (XLSX 18 kb) [file 12870_2018_1531_MOESM3_ESM.xlsx]

## Sheet: Table1
					SMCSO (nmol/mg)	Glu (nmol/mg)	Asp (nmol/mg)	NH4+ (nmol/mg)	Gln (nmol/mg)	α-Ala (nmol/mg)	Val (nmol/mg)	Pro (nmol/mg)	Ser (nmol/mg)	Thr (nmol/mg)	β-Ala (nmol/mg)	GABA (nmol/mg)	Gly (nmol/mg)	Lys (nmol/mg)	Tyr (nmol/mg)	Asn (nmol/mg)	Ile (nmol/mg)	Arg (nmol/mg)	Leu (nmol/mg)	His (nmol/g)	Met (nmol/g)	Met.-Cys (nmol/g)	Trp (nmol/g)	Phe (nmol/g)	Orn (nmol/g)	Cystine (nmol/g)	Hyp (nmol/g)	Glucose (nmol/mg)	Fructose (nmol/mg)	Sucrose (nmol/mg)	Malate (nmol/mg)	Citrate (nmol/mg)	Adonitol (nmol/mg)	Glycerate (nmol/mg)	Myo-Inositol (nmol/mg)	Succhinate (nmol/mg)
		Alaska	Control		15.08 ± 0.60	12.67 ± 0.20	3.50 ± 0.16	2.83 ± 0.05	1.95 ± 0.10	1.10 ± 0.05	0.88 ± 0.04	0.93 ± 0.01	0.87 ± 0.05	0.62 ± 0.05	0.48 ± 0.03	0.38 ± 0.01	0.29 ± 0.02	0.29 ± 0.01	0.27 ± 0.02	0.30 ± 0.01	0.32 ± 0.03	0.16 ± 0.08	0.26 ± 0.02	74.9 ± 20.3	108.0 ± 7.4	148.3 ± 12.5	98.0 ± 5.8	36.6 ± 2.5	18.9 ± 2.0	17.7 ± 1.9	0.0 ± 0.0	197.46 ± 4.16	40.73 ± 1.76	6.40 ± 0.24	99.34 ± 6.67	49.76 ± 7.54	30.34 ± 0.68	11.96 ± 1.25	5.00 ± 0.75	2.23 ± 0.19
			Stress		20.57 ± 1.74 **	13.10 ± 0.51	6.24 ± 0.60 ***	3.23 ± 0.08	3.39 ± 0.39 **	1.13 ± 0.13	1.16 ± 0.09 *	1.07 ± 0.06	1.08 ± 0.08 '	0.84 ± 0.07 '	0.53 ± 0.01	0.42 ± 0.04	0.46 ± 0.03 *	0.37 ± 0.02 *	0.50 ± 0.04 **	0.56 ± 0.08 *	0.40 ± 0.03 '	0.07 ± 0.01	0.24 ± 0.01	143.6 ± 17.6	132.0 ± 10.9	131.7 ± 13.7	73.8 ± 11.2	296.0 ± 89.3 ***	26.7 ± 5.3	19.2 ± 2.3	0.0 ± 0.0	202.65 ± 5.72	55.85 ± 2.45 ***	5.77 ± 0.15	157.31 ± 21.61 **	47.65 ± 6.00	29.30 ± 0.76	10.48 ± 0.10	4.27 ± 0.19	2.93 ± 0.06
		Campari	Control		12.66 ± 1.55	11.80 ± 0.65	4.71 ± 0.77	3.46 ± 0.42	2.50 ± 0.52	1.19 ± 0.21	1.06 ± 0.17	0.97 ± 0.11	0.95 ± 0.07	0.76 ± 0.07	0.72 ± 0.12	0.39 ± 0.07	0.46 ± 0.12	0.34 ± 0.04	0.30 ± 0.03	0.38 ± 0.14	0.34 ± 0.05	0.36 ± 0.06	0.17 ± 0.01	44.7 ± 32.7	125.2 ± 9.8	66.7 ± 14.5	102.4 ± 11.5	70.8 ± 89.6	23.2 ± 4.4	3.9 ± 1.9	14.5 ± 14.5	122.36 ± 20.18	24.26 ± 3.44	5.74 ± 0.19	102.13 ± 14.49	25.36 ± 3.83	30.08 ± 0.52	5.03 ± 0.39	6.21 ± 0.57	2.28 ± 0.30
			Stress		15.82 ± 0.46	11.12 ± 0.17	6.02 ± 0.60 *	4.02 ± 0.35 '	3.65 ± 0.54 *	1.50 ± 0.14 '	1.08 ± 0.03	0.88 ± 0.02	0.81 ± 0.06	0.74 ± 0.03	0.62 ± 0.01 '	0.46 ± 0.03	0.68 ± 0.10 **	0.34 ± 0.01	0.45 ± 0.07 *	0.40 ± 0.13	0.30 ± 0.02	0.49 ± 0.07 *	0.15 ± 0.00	198.3 ± 19.2	119.1 ± 8.5	54.3 ± 16.7	62.9 ± 4.3 '	57.0 ± 14.1	18.3 ± 6.6	0.0 ± 2.0	14.5 ± 14.5	152.91 ± 20.20	38.60 ± 1.74 **	5.67 ± 0.09	150.15 ± 16.67 *	58.56 ± 12.52	30.91 ± 1.06	3.60 ± 0.49	5.68 ± 0.37	3.10 ± 0.11 '
		Hokkai-3Go	Control		12.20 ± 0.82	11.28 ± 0.22	2.74 ± 0.11	3.10 ± 0.12	1.96 ± 0.27	0.85 ± 0.06	0.90 ± 0.01	0.95 ± 0.01	0.74 ± 0.06	0.59 ± 0.04	0.40 ± 0.05	0.28 ± 0.02	0.29 ± 0.01	0.25 ± 0.02	0.24 ± 0.04	0.28 ± 0.01	0.24 ± 0.02	0.40 ± 0.04	0.22 ± 0.01	239.6 ± 46.3	86.3 ± 10.0	73.9 ± 5.6	44.5 ± 10.0	49.1 ± 80.7	16.9 ± 6.4	16.2 ± 2.1	14.5 ± 14.5	143.42 ± 15.29	24.68 ± 2.81	4.32 ± 0.04	79.85 ± 10.56	45.27 ± 6.80	29.29 ± 0.34	2.75 ± 0.18	4.54 ± 0.38	2.59 ± 0.06
			Stress		17.37 ± 1.75 *	11.89 ± 0.39	4.68 ± 0.42 **	3.58 ± 0.33	3.43 ± 0.44 **	1.25 ± 0.04 *	1.14 ± 0.03 *	1.06 ± 0.04	0.92 ± 0.10	0.83 ± 0.02 **	0.55 ± 0.01 *	0.40 ± 0.02 '	0.45 ± 0.04 *	0.30 ± 0.00	0.47 ± 0.04 **	0.44 ± 0.06	0.32 ± 0.01 '	0.60 ± 0.01 **	0.22 ± 0.03	615.5 ± 30.1 ***	88.4 ± 8.7	76.2 ± 15.6	59.7 ± 16.9	41.5 ± 70.9	15.3 ± 1.5	23.6 ± 4.7 '	9.8 ± 9.9	169.77 ± 9.87	39.91 ± 2.45 ***	6.45 ± 0.58 ***	118.00 ± 11.51 '	67.27 ± 15.27	30.53 ± 1.15	3.02 ± 0.39	5.35 ± 0.14	2.82 ± 0.18
		Liporta	Control		14.89 ± 1.64	13.17 ± 0.86	3.15 ± 0.52	2.85 ± 0.12	2.12 ± 0.44	1.03 ± 0.12	1.02 ± 0.09	1.08 ± 0.08	0.84 ± 0.15	0.75 ± 0.09	0.55 ± 0.03	0.33 ± 0.02	0.34 ± 0.04	0.32 ± 0.02	0.33 ± 0.05	0.35 ± 0.05	0.33 ± 0.03	0.33 ± 0.01	0.25 ± 0.05	70.0 ± 12.9	118.7 ± 9.2	75.3 ± 17.0	97.3 ± 30.4	53.5 ± 15.4	13.6 ± 6.1	18.8 ± 3.9	43.5 ± 30.0	129.74 ± 9.31	28.07 ± 3.30	6.85 ± 0.18	110.02 ± 19.40	159.87 ± 6.45	29.31 ± 0.55	6.59 ± 0.42	6.33 ± 0.54	2.13 ± 0.23
			Stress		19.31 ± 2.02 *	13.08 ± 0.31	5.31 ± 0.84 **	3.42 ± 0.39 '	3.44 ± 0.59 *	1.38 ± 0.11 '	1.17 ± 0.08	1.17 ± 0.06	0.93 ± 0.12	0.97 ± 0.06 **	0.60 ± 0.03	0.46 ± 0.01 '	0.46 ± 0.06 '	0.46 ± 0.03 **	0.58 ± 0.14 **	0.55 ± 0.09 '	0.38 ± 0.01	0.43 ± 0.05 '	0.22 ± 0.01	98.5 ± 85.8	118.8 ± 9.6	97.5 ± 11.1	98.0 ± 32.0	52.9 ± 14.6	26.9 ± 6.1 '	21.1 ± 0.0	43.5 ± 30.0	140.93 ± 4.27	33.41 ± 4.55	6.44 ± 0.21	159.85 ± 22.19 *	154.79 ± 11.77	30.54 ± 0.83	7.53 ± 1.48	5.80 ± 0.31	2.74 ± 0.17
		Musette	Control		16.74 ± 1.47	12.71 ± 0.52	4.27 ± 0.42	3.05 ± 0.22	1.89 ± 0.23	0.95 ± 0.06	1.00 ± 0.06	1.02 ± 0.04	0.87 ± 0.03	0.75 ± 0.02	0.55 ± 0.01	0.38 ± 0.02	0.32 ± 0.03	0.40 ± 0.01	0.34 ± 0.02	0.30 ± 0.03	0.35 ± 0.03	0.08 ± 0.02	0.33 ± 0.00	167.4 ± 72.2	104.4 ± 2.5	120.4 ± 14.5	107.7 ± 38.0	41.2 ± 13.4	20.7 ± 5.7	29.0 ± 0.0	52.2 ± 29.2	141.69 ± 13.73	29.73 ± 1.60	6.64 ± 0.37	137.09 ± 8.64	192.85 ± 59.60	30.85 ± 0.72	6.26 ± 0.35	7.09 ± 0.62	2.57 ± 0.27
			Stress		19.14 ± 1.68	12.42 ± 0.34	4.67 ± 0.39	3.00 ± 0.02	2.39 ± 0.20	1.39 ± 0.03 *	1.06 ± 0.06	1.07 ± 0.02	0.75 ± 0.04	0.78 ± 0.06	0.56 ± 0.03	0.46 ± 0.02	0.36 ± 0.03	0.42 ± 0.03	0.36 ± 0.03	0.42 ± 0.04	0.37 ± 0.02	0.11 ± 0.02	0.35 ± 0.03	391.9 ± 56.9 *	105.4 ± 2.5	129.5 ± 16.1	112.1 ± 23.4	38.5 ± 7.2	25.7 ± 2.0	24.1 ± 0.0	24.7 ± 16.3	120.12 ± 4.30	27.84 ± 1.42	6.11 ± 0.63	134.52 ± 15.06	150.23 ± 10.06	30.12 ± 0.36	5.54 ± 0.43	6.92 ± 0.24	3.08 ± 0.67
		NK Nemax	Control		11.07 ± 0.22	13.03 ± 0.31	1.75 ± 0.07	2.68 ± 0.08	1.50 ± 0.13	0.87 ± 0.03	1.05 ± 0.05	0.94 ± 0.05	0.56 ± 0.02	0.58 ± 0.05	0.56 ± 0.03	0.40 ± 0.02	0.31 ± 0.00	0.34 ± 0.03	0.25 ± 0.02	0.19 ± 0.03	0.27 ± 0.04	0.08 ± 0.02	0.18 ± 0.02	112.3 ± 12.0	127.7 ± 17.2	143.1 ± 1.1	114.1 ± 23.8	198.2 ± 7.2	21.8 ± 2.1	17.9 ± 3.4	31.5 ± 12.0	163.90 ± 27.16	23.10 ± 3.88	5.88 ± 0.23	73.96 ± 7.75	32.52 ± 1.87	30.90 ± 0.69	8.81 ± 1.70	4.28 ± 0.78	2.53 ± 0.27
			Stress		15.83 ± 1.30 *	11.57 ± 0.65	4.64 ± 0.36 ***	3.55 ± 0.21 **	2.78 ± 0.22 *	1.72 ± 0.28 ***	1.23 ± 0.16	1.08 ± 0.07 '	0.63 ± 0.08	0.78 ± 0.06 *	0.62 ± 0.03	0.45 ± 0.05	0.50 ± 0.04 **	0.41 ± 0.05	0.42 ± 0.07 *	0.26 ± 0.11	0.39 ± 0.06 **	0.12 ± 0.01	0.22 ± 0.03	479.6 ± 93.1 ***	115.4 ± 14.8	86.1 ± 2.8	110.4 ± 21.9	38.5 ± 5.4 ***	30.4 ± 0.6	9.5 ± 4.4	19.9 ± 0.7	178.13 ± 21.65	30.98 ± 4.68 '	6.71 ± 0.34 '	118.86 ± 12.27 *	46.08 ± 3.56	31.65 ± 0.26	11.55 ± 2.09 *	5.13 ± 1.09	2.34 ± 0.26
		Pollen	Control		12.55 ± 1.24	12.70 ± 1.29	1.98 ± 0.37	2.08 ± 0.09	1.46 ± 0.15	0.76 ± 0.09	0.85 ± 0.04	0.74 ± 0.05	0.48 ± 0.02	0.50 ± 0.03	0.45 ± 0.01	0.32 ± 0.03	0.25 ± 0.01	0.32 ± 0.02	0.20 ± 0.02	0.21 ± 0.04	0.23 ± 0.01	0.13 ± 0.01	0.19 ± 0.01	66.2 ± 100.5	113.7 ± 8.7	101.1 ± 9.9	81.9 ± 2.3	24.7 ± 6.0	14.4 ± 0.8	6.7 ± 3.9	13.7 ± 6.9	85.14 ± 5.98	20.82 ± 0.85	5.05 ± 0.15	62.76 ± 9.68	83.07 ± 37.34	29.29 ± 0.34	6.21 ± 0.43	4.98 ± 0.54	2.28 ± 0.31
			Stress		15.04 ± 1.66	12.21 ± 0.77	2.86 ± 0.25	2.57 ± 0.13	2.00 ± 0.39	1.15 ± 0.12 *	1.02 ± 0.09	0.81 ± 0.06	0.70 ± 0.10 '	0.65 ± 0.06 '	0.54 ± 0.02	0.42 ± 0.05	0.28 ± 0.04	0.39 ± 0.05	0.29 ± 0.04	0.28 ± 0.05	0.31 ± 0.02 '	0.10 ± 0.03	0.21 ± 0.01	210.3 ± 119.7	109.7 ± 6.6	83.0 ± 10.7	88.3 ± 9.9	34.0 ± 5.2	18.2 ± 1.1	9.4 ± 5.8	6.9 ± 6.9	131.58 ± 7.28 *	33.58 ± 2.41 **	5.97 ± 0.17 '	82.55 ± 4.13	41.08 ± 1.50	29.68 ± 0.87	11.01 ± 0.70 ***	7.07 ± 0.67 *	1.84 ± 0.17
		Zephir	Control		11.30 ± 1.16	11.99 ± 0.96	1.74 ± 0.20	2.32 ± 0.14	1.33 ± 0.11	1.00 ± 0.14	0.95 ± 0.07	0.92 ± 0.07	0.70 ± 0.03	0.62 ± 0.07	0.48 ± 0.03	0.40 ± 0.05	0.24 ± 0.02	0.39 ± 0.02	0.24 ± 0.01	0.21 ± 0.01	0.32 ± 0.04	0.32 ± 0.02	0.33 ± 0.03	87.1 ± 192.9	129.0 ± 4.6	35.5 ± 10.1	91.4 ± 9.0	44.8 ± 2.2	17.4 ± 1.0	15.7 ± 4.5	0.0 ± 0.0	119.39 ± 9.84	15.47 ± 1.68	5.06 ± 0.32	55.14 ± 5.01	49.50 ± 9.76	30.48 ± 1.08	4.09 ± 0.24	5.78 ± 0.44	2.23 ± 0.04
			Stress		17.46 ± 1.32 **	12.54 ± 1.10	3.67 ± 0.38 **	3.04 ± 0.12 *	2.80 ± 0.10 **	1.72 ± 0.18 ***	1.24 ± 0.08 *	1.04 ± 0.06	0.67 ± 0.11	0.78 ± 0.04 '	0.64 ± 0.06 **	0.61 ± 0.12 **	0.42 ± 0.02 *	0.43 ± 0.05	0.43 ± 0.05 *	0.40 ± 0.01 '	0.45 ± 0.02 **	0.49 ± 0.08 **	0.31 ± 0.03	496.2 ± 83.2 ***	151.1 ± 12.9	135.3 ± 8.3 **	70.9 ± 9.9	52.2 ± 7.0	30.5 ± 0.7 '	18.7 ± 5.9	8.0 ± 8.0	143.93 ± 19.17	26.67 ± 2.99 **	5.16 ± 0.61	117.23 ± 7.81 **	51.51 ± 5.52	31.59 ± 0.72	5.30 ± 0.32	6.24 ± 0.29	3.32 ± 0.55 *
					Treatments within genotype significantly different at p<0.1', p<0.05*, p<0.01** and p<0.001***.
